# Supplementary material for: The Impact of SARS-CoV-2 Primary Vaccination in a Cohort of Patients Hospitalized for Acute COVID-19 during Delta Variant Predominance
Source: J Clin Med. 2022 Feb 23;11(5):1191. doi: 10.3390/jcm11051191 (PMC8911274; doi:10.3390/jcm11051191)
Supplement: Supplementary file 1 [file jcm-11-01191-s001.zip]

Archive with 1 entries (1 files):
- jcm-1607265-supplementary.pdf
